# Supplementary material for: City footprints and SDGs provide untapped potential for assessing city sustainability
Source: Nat Commun. 2021 Jun 18;12:3758. doi: 10.1038/s41467-021-23968-2 (PMC8213854; doi:10.1038/s41467-021-23968-2)
Supplement: Supplementary file 2 — Supplementary Data 1 [file 41467_2021_23968_MOESM2_ESM.xlsx]

## Sheet: Contents
	Nature Communications
	City footprints and SDGs provide untapped potential for assessing city sustainability
	Thomas Wiedmann1,* and Cameron Allen1,2
	1)	Sustainability Assessment Program (SAP), School of Civil and Environmental Engineering, UNSW Sydney, NSW 2052, Australia
	2)	Monash Sustainable Development Institute, Monash University, Melbourne, Australia
	*)	Corresponding author. Email: t.wiedmann@unsw.edu.au
	This Supplementary Data information contains the specific search strings that were used on the Web of Science to generate data used in the figures and text of the article.

## Sheet: WoS_search_Figure1
	Web of Science search for Figure 1
	General search settings
	Advanced Search
	All Citation Indexes of the Web of Science Core Collection, except Chemical Indexes
	Year range 1990-2020
	All languages
	All document types
	Specific search strings and results		Number of articles
	Cities + SDGs (I)	ALL=(city OR cities OR urban*) AND ALL=(SDG* OR "sustainable development goals")	2030
	Cities + footprints (II)	ALL=(city OR cities OR urban*) AND ALL= (footprint* OR "consumption-based")	7304
	Cities + PBs/SJS (III)	ALL=(city OR cities OR urban*) AND ALL=("planetary boundar*" OR "safe operating space" OR "safe and just") NOT ALL=("planetary boundary layer*")	112
	Cities + SDGs + footprints (I+II)	ALL=(city OR cities OR urban*) AND ALL=(SDG* OR "sustainable development goals") AND ALL=(footprint* OR "consumption-based")	52
	Cities + SDGs + PBs/SJS (I+III)	ALL=(city OR cities OR urban*) AND ALL=(SDG* OR "sustainable development goals") AND ALL=("planetary boundar*" OR "safe operating space" OR "safe and just") NOT ALL=("planetary boundary layer*")	16
	Cities + footprints + PBs/SJS (II+III)	ALL=(city OR cities OR urban*) AND ALL= (footprint* OR "consumption-based") AND ALL=("planetary boundar*" OR "safe operating space" OR "safe and just") NOT ALL=("planetary boundary layer*")	9
	Cities + SDGs + footprints + PBs (I+II+III)	ALL=(city OR cities OR urban*) AND ALL=(SDG* OR "sustainable development goals") AND ALL=(footprint* OR "consumption-based") AND ALL=("planetary boundar*" OR "safe operating space" OR "safe and just")	1
	https://apps.webofknowledge.com

## Sheet: WoS_search_Figure2
	Web of Science search for Figure 2
	General search settings
	Advanced Search
	All Citation Indexes of the Web of Science Core Collection, except Chemical Indexes
	Year range 1990-2020
	All languages
	All document types
	Specific search strings and results
Topic	Cities + SDGs (I)	Cities + footprints (II)	Cities + PBs/SJS (III)	City carbon footprints	City ecological footprints	City water footprints
Database	WoS	WoS	WoS	WoS	WoS	WoS
Search string	ALL=(city OR cities OR urban*) AND ALL=(SDG* OR "sustainable development goals")	ALL=(city OR cities OR urban*) AND ALL= (footprint* OR "consumption-based")	ALL=(city OR cities OR urban*) AND ALL=("planetary boundar*" OR "safe operating space" OR "safe and just") NOT ALL=("planetary boundary layer*")	ALL=(city OR cities OR urban*) AND ALL=("carbon footprint*" OR "greenhouse gas footprint*" OR "CO2 footprint*")	ALL=(city OR cities OR urban*) AND ALL=("ecological footprint*")	ALL=(city OR cities OR urban*) AND ALL=("water footprint*")
1990		2
1991	1	17
1992	1	9
1993	1	11
1994	1	16
1995	1	18
1996	0	28			2
1997	2	32			1
1998	4	30			1
1999	2	32			3
2000	1	42			2
2001	2	39			4
2002	1	29			2
2003	3	48			9
2004	4	43			10
2005	3	70			10
2006	6	89			25	4
2007	6	112			23	2
2008	7	142		7	30	0
2009	12	179		19	48	2
2010	11	238	1	48	45	5
2011	19	302	1	63	52	9
2012	14	312	4	72	57	6
2013	18	354	6	82	47	22
2014	24	429	1	102	41	21
2015	54	507	12	107	47	30
2016	127	562	11	132	65	42
2017	212	779	9	220	75	40
2018	312	819	22	187	75	56
2019	508	996	19	218	98	63
2020	673	1018	26	231	131	70
Total	2030	7304	112	1488	903	372
check	2030	7304	112	1488	903	372
	https://apps.webofknowledge.com

## Sheet: WoS_search_Figure3
	Web of Science search for Figure 3
	General search settings
	Advanced Search
	All Citation Indexes of the Web of Science Core Collection, except Chemical Indexes
	Year range 1990-2020
	All languages
	All document types
	Specific search strings and results	Number of articles
	ALL=(city OR cities OR urban*) AND ALL=("carbon footprint*" OR "greenhouse gas footprint*" OR "CO2 footprint*")	1488
	ALL=(city OR cities OR urban*) AND ALL=("ecological footprint*")	903
	ALL=(city OR cities OR urban*) AND ALL=("water footprint*")	372
	ALL=(city OR cities OR urban*) AND ALL=("energy footprint*" OR "emergy footprint*")	86
	ALL=(city OR cities OR urban*) AND ALL=("land footprint*")	21
	ALL=(city OR cities OR urban*) AND ALL=("material footprint*")	19
	ALL=(city OR cities OR urban*) AND ALL=("nitrogen footprint*")	12
	ALL=(city OR cities OR urban*) AND ALL=("chemical footprint*")	12
	ALL=(city OR cities OR urban*) AND ALL=("social footprint*")	8
	ALL=(city OR cities OR urban*) AND ALL=("phosphorus footprint*")	7
	ALL=(city OR cities OR urban*) AND ALL=("biodiversity footprint*")	2
	ALL=(city OR cities OR urban*) AND ALL=("particulate matter footprint*" OR "PM2.5 footprint" OR "PM10 footprint*" OR "PM 2.5 footprint" OR "PM 10 footprint")	1
	ALL=(city OR cities OR urban*) AND ALL=("employment footprint*" OR "labour footprint*" OR "labor footprint")	0
	ALL=(city OR cities OR urban*) AND ALL=("occupational health and safety footprint*" OR "occupational safety and health footprint*" OR "safety footprint*" OR "health footprint")	0
	https://apps.webofknowledge.com
